# Supplementary material for: Lung ultrasound guided management in chronic heart failure: an updated systematic review and meta-analysis of randomized controlled trials
Source: Eur Heart J Imaging Methods Pract. 2026 Mar 18;4(1):qyag049. doi: 10.1093/ehjimp/qyag049 (PMC13007594; doi:10.1093/ehjimp/qyag049)
Supplement: qyag049_Supplementary_Data [file qyag049_supplementary_data.zip]

Archive with 5 entries (5 files):
- qyag049_Supplementary_figure_lgdends.docx
- Search terms- supplementary materal 1.docx
- supplementary figure 1.tiff
- Supplementary Figure 2.tiff
- Supplementary Figure 3.tiff
